# Supplementary material for: A Case Study on Recycling Industrial Wastewater with Nanofiltration Membrane Separation Technology
Source: Membranes (Basel). 2024 Dec 9;14(12):266. doi: 10.3390/membranes14120266 (PMC11676913; doi:10.3390/membranes14120266)
Supplement: Supplementary file 1 [file membranes-14-00266-s001.zip]

Archive with 1 entries (1 files):
- membranes-3294647-supplementary.pdf
